# Supplementary material for: Effect of the cPKCγ-Ng Signaling System on Rapid Eye Movement Sleep Deprivation-Induced Learning and Memory Impairment in Rats
Source: Front Psychiatry. 2021 Oct 29;12:763032. doi: 10.3389/fpsyt.2021.763032 (PMC8586205; doi:10.3389/fpsyt.2021.763032)
Supplement: Supplementary file 10 [file Table_1.XLSX]

## Sheet: cPKCγ
group				average	SD
Ctrl	100	100	100	100	0
REM-SD	73.2923	61.9577	81.6256	72.2919	9.87207
REM-SD+PMA	87.4431	76.332	68.5184	77.4311	9.51011
SR	101.796	92.8351	78.4775	91.036	11.7627
REM-SD+H7	77.248	80.4455	71.6602	76.4512	4.44652

## Sheet: PKC translocation
group				Average	SD
Ctrl	100	100	100	100	0
REM-SD	75.327	83.4683	74.7478	77.8477	4.87617
REM-SD+PMA	89.0551	88.4676	83.1518	86.8915	3.25196
SR	96.6472	89.2436	91.1972	92.3626	3.83694
REM-SD+H7	69.6835	64.7261	66.141	66.8502	2.55367

## Sheet: Ng
Ng
group				average	SD
Ctrl	100	100	100	100	0
REM-SD	59.16	54.25	80.45	64.62	13.9273
REM-SD+PMA	73.51	55.71	78.98	69.4	12.1673
SR	96.95	74.24	97.38	89.5233	13.2375
REM-SD+H7	41.24	31.26	51.23	41.2433	9.985
pNg
group				average	SD
Ctrl	100	100	100	100	0
REM-SD	66.3439	55.1999	77.5277	66.3572	11.1639
REM-SD+PMA	86.9618	84.4576	88.1475	86.5223	1.88379
SR	78.7815	73.8605	82.7186	78.4536	4.43815
REM-SD+H7	52.2304	42.0002	53.3388	49.1898	6.25096
