# Supplementary material for: Effect of the cPKCγ-Ng Signaling System on Rapid Eye Movement Sleep Deprivation-Induced Learning and Memory Impairment in Rats
Source: Front Psychiatry. 2021 Oct 29;12:763032. doi: 10.3389/fpsyt.2021.763032 (PMC8586205; doi:10.3389/fpsyt.2021.763032)
Supplement: Supplementary file 11 [file Table_2.XLSX]

## Sheet: average escape latency
Average escape latency
	Ctrl				REM-SD				REM-SD+PMA				SR				REM-SD+H-7
	DAY 4	DAY 5	DAY 6	DAY 7	DAY 4	DAY 5	DAY 6	DAY 7	DAY 4	DAY 5	DAY 6	DAY 7	DAY 4	DAY 5	DAY 6	DAY 7	DAY 4	DAY 5	DAY 6	DAY 7
	82.06	42.63	30.48	20.22	124.08	86.99	62.04	44.38	97.84	71.69	51.75	39.62	89.21	58.79	40.18	31.72	133.83	101.19	76.93	56.93
	92.63	51.7	43.57	31.61	134.25	95.99	71.31	50.64	115.17	87.92	62.94	45.79	102.97	77	51.89	43.9	152.08	115.19	81.71	67.82
	62.71	33.87	21.01	15.64	94.38	71.56	47.86	33.82	77.55	56.08	39.45	29.1	68.32	48.73	28.49	24.88	111.85	75.94	59.23	39.22
	82.79	42.71	33.07	24.74	128.15	89.95	63.28	47.48	105.27	71.69	54.89	40.63	93.62	58.79	43.26	31.72	137.76	102.58	79.47	57.72
	73.88	40.21	25.85	17.35	108.46	77.59	56.1	35.62	90.07	62.98	41.74	31.49	84.62	53.49	37.34	27.21	121.96	88.36	61.97	50.13
	63.64	37.51	22.09	16.29	102.17	75.43	50.4	34.93	82.35	61.81	41.38	29.72	73.83	50.58	36.89	25.83	119.54	88.19	60.95	49.97
	79.33	42.63	28.26	18.21	115.82	82.95	57.37	38.48	97.36	71.69	47.44	33.52	86.94	56.85	39.35	29.7	124.32	100.09	69.2	51.02
	85.19	47.49	38.04	29.18	133.65	95.86	64.51	49.03	107	87.4	58.7	44.54	96.58	66.27	47.56	39.05	142	108.28	81	62.16
	82.3	42.63	32.65	24.21	124.18	89.2	62.48	45.97	102.45	71.69	54.28	40.42	92.5	58.79	42.68	31.72	134.24	102.1	78.73	57.67
	79.45	42.63	30.48	18.85	121.9	86.7	57.52	40.73	97.84	71.69	47.73	35.62	89.14	58.79	39.88	29.79	128.61	100.12	75.54	54.12
	78.55	41.76	26.55	17.66	112.7	81.83	56.86	38.47	95.46	71.54	44.91	31.86	86.29	53.61	37.67	29.52	122.49	94.36	67.19	50.81
	82.89	45.74	33.77	27.22	130.83	93.57	64.33	48.84	105.78	74.15	55.92	41.02	95.04	63.74	44.47	35.66	141.58	108.06	79.59	62
Average	78.785	42.6258	30.485	21.765	119.214	85.635	59.505	42.3658	97.845	71.6942	50.0942	36.9442	88.255	58.7858	40.805	31.725	130.855	98.705	72.6258	54.9642
SD	8.53501	4.52396	6.41465	5.42594	12.7266	7.9641	6.48643	6.06609	10.6243	9.21186	7.47612	5.7854	9.55682	7.62383	5.90582	5.49436	11.4566	10.6271	8.43626	7.47755

## Sheet: Percentage of time spent 
Percentage of time spent in target quadrant
	C				REM-SD				REM-SD+PMA				SR				REM-SD+H-7
	Target quadrant	First quadrant	Second quadrant	Fourth quadrant	Target quadrant	First quadrant	Second quadrant	Fourth quadrant	Target quadrant	First quadrant	Second quadrant	Fourth quadrant	Target quadrant	First quadrant	Second quadrant	Fourth quadrant	Target quadrant	First quadrant	Second quadrant	Fourth quadrant
	38.16	12.18	26.13	8.12	22.25	26.09	18.77	23.85	27.95	19.64	14.87	23.21	28.52	18.35	23.17	21.33	11.39	28.89	27.75	15.03
	54.54	19.98	34.08	14.5	28.93	35.87	26.93	27.75	36.45	27.9	27.94	34.06	42.46	25.35	29.37	24.83	20.95	45.64	38.92	21.9
	52.53	19.37	33.48	13.38	27.37	33.45	25.02	26.26	34.8	25.95	23.46	30.3	41.6	24.5	25.38	24.05	18.86	41.78	35.92	19.93
	32.96	8.43	17.4	1.94	12.66	20.58	16.33	14.64	23.63	13.84	13.98	15.33	24.32	12.55	15.21	9.89	7.24	26.38	18.73	10.86
	46.57	17.19	31.44	11.52	26.16	28.9	24.48	26.01	34.67	25.42	22.18	25.97	37.49	20.98	24.31	22.85	17.91	39.65	33.16	19.47
	37.13	10.4	22.92	4.66	17.75	23.33	16.55	15.07	24.84	16.65	14.12	21.05	24.79	14.01	20.6	13.07	8.41	28.38	20.43	11.38
	37.72	10.86	25.01	4.92	21.36	25.87	18.33	21.14	26.41	18.57	14.14	22.3	28.17	16.24	21.6	13.33	11.2	28.73	24.24	12.58
	41.62	14.22	28.8	10.04	24.57	26.25	19.73	24.25	29.36	20.29	17.44	23.23	30.54	20.25	23.47	21.74	15.8	32.42	28.64	16.32
	42.73	15.92	30.74	10.38	25.84	27.24	23.58	24.46	29.82	20.81	20.38	23.81	34.87	20.25	24.31	21.85	16.82	33.5	30.15	18.38
	43.77	16.81	30.92	11.43	26.12	28.72	24.44	26	31.73	22.99	22.02	24.18	36.8	20.28	24.31	22.64	17.81	38.59	32.24	18.9
	58.63	21.33	37.84	15.59	33.23	37.55	30.17	32.19	40.65	30.5	28.68	37.08	46.5	25.78	31.73	26.68	21.82	48.64	39.66	23.87
	53.94	19.73	33.87	13.94	28.55	33.72	25.02	26.57	34.88	26.06	25.29	31.17	42.43	24.51	28.31	24.53	19.89	43.66	37.29	19.99
Average	45.025	15.535	29.3858	10.035	24.5658	28.9642	22.4458	24.0158	31.2658	22.385	20.375	25.9742	34.8742	20.2542	24.3142	20.5658	15.675	36.355	30.5942	17.3842
SD	8.20556	4.28367	5.67566	4.3249	5.4629	5.17357	4.39438	5.0156	5.15389	4.92606	5.42432	6.09432	7.52433	4.38232	4.30357	5.38575	4.92391	7.60611	6.94491	4.17503

## Sheet: swimming speed
Swimming speed
					Ctrl				REM-SD				REM-SD+PMA				SR				REM-SD+H-7
					DAY 4	DAY 5	DAY 6	DAY 7	DAY 4	DAY 5	DAY 6	DAY 7	DAY 4	DAY 5	DAY 6	DAY 7	DAY 4	DAY 5	DAY 6	DAY 7	DAY 4	DAY 5	DAY 6	DAY 7
					31.13	29.23	31.48	15.43	27.72	28.49	30.29	26.97	24.86	19.13	26.29	24.6	27.52	22.56	28.09	25.71	14.96	26.36	21.14	24.76
					21.43	21.44	25.03	23.55	16.31	29.31	17.28	11.97	19.4	25.46	25.05	23.78	26.23	25.01	23.46	19.85	21.85	28.54	30.58	30.82
					21.82	23.65	21.91	16.5	19.75	19.13	25.45	20.65	27.07	16.27	13.63	22.03	24.15	20.94	30.91	30.78	17.24	19.88	28.57	28.8
					27.36	30.57	22.35	16.48	28.71	18.18	16.09	23.9	23.79	19.55	26.06	31.01	21.91	30.91	16.96	21.41	23.01	19.59	28.47	26.61
					21.06	17.95	24.07	26.35	31.98	18.23	22.34	22.37	9.62	24.85	23.63	25.22	19.42	17.99	31.09	26.05	13.84	16.35	30.14	26.05
					17.2	20.57	33.17	24.52	26.63	17.76	24.42	24.26	18.13	24.69	16.21	24.11	18.62	26.68	23.35	12.03	29.48	33.49	29.73	15.65
					21.64	26.13	24.1	23.1	17.44	19.04	24.31	18.83	25.24	28.55	24.47	32.17	21.43	22.3	19.82	25.52	24.48	25.7	25.51	33.5
					28.56	27.35	21.41	23.42	23.71	29.08	18.96	27.98	19.98	17.09	25.01	28.16	15.9	17.67	27.48	25.95	16.81	23.39	21.96	20.95
					22.48	21.41	30.37	18.24	26.77	28.66	29.89	22.77	24.68	32.42	16.82	26.31	26.04	29.99	29.92	21.23	18.11	16.68	21.87	24.95
					19.73	27.53	18.07	20.97	30.6	28.4	26.99	22.02	23.47	20.78	24.89	12.93	17.99	21.23	33.66	26.24	20.91	22.74	26.3	26.97
					33.45	29.24	28.59	35.61	16.29	29.66	25.03	22.37	11.67	17.62	14.28	29.82	25.96	29.97	20.57	19.24	19.69	24.69	13.62	16.05
					20.17	30.63	32.46	16.88	29.71	14.93	20.16	24.3	28.48	24.61	29.41	32.04	21.88	26.41	23.39	30.22	24.13	29.09	20.5	22.07
				Average	23.8358	25.475	26.0842	21.7542	24.635	23.4058	23.4342	22.3658	21.3658	22.585	22.1458	26.015	22.2542	24.305	25.725	23.6858	20.3758	23.875	24.8658	24.765
				SD	5.03553	4.32537	4.96506	5.72639	5.76335	5.8754	4.60651	4.1143	5.87664	4.98514	5.35151	5.36535	3.76506	4.57615	5.21706	5.21598	4.50679	5.18578	5.1358	5.394
